# Supplementary material for: Marked host specificity and lack of phylogeographic population structure of Campylobacter jejuni in wild birds
Source: Mol Ecol. 2013 Jan 29;22(5):1463–72. doi: 10.1111/mec.12144 (PMC3596980; doi:10.1111/mec.12144)
Supplement: Supplementary file 4 [file mec0022-1463-SD4.txt]

21601- 
22077.
Clonalcomplex ST

Bl
ac
kb
ir
d
A
u
st
ra
lia

Bl
ac
kb
ir
d
S
w
ed
en

St
ar
lin
g
U
K
 
St
ar
lin
g
Sw
ed
en
 
Sh
ar
p
-ta
ile
d
 S
an
d
p
ip
er
 A
u
str
al
ia
 
Du
n
lin
S
w
ed
en

Si
lv
er
G
u
ll
A
u
st
ra
lia
 
Bl
ac
k-
he
ade
d 
G
ul
lS
w
ede
n
 
Ma
lla
rd 
S
w
ede
n
 
So
n
g
T
h
ru
sh
Sw
ed
en
 
Go
o
se
s
p
.U
K

Hu
m
an
UK
 
Hu
m
an
A
u
st
ra
lia

To
ta
l
ST-21 complex 19
           
15
 
15
ST-21 complex 21
           
29 2 31
ST-21 complex 44
           
3 
 
3 
ST-21 complex 47
           
2 
 
2 
ST-21 complex 50
      
2 1 
   
24 7 34
ST-21 complex 53
           
16 1 17
ST-21 complex 104
           
13
 
13
ST-21 complex 141
           
1 
 
1 
ST-21 complex 148
           
1 
 
1 
ST-21 complex 169
           
1 
 
1 
ST-21 complex 186
           
1 
 
1 
ST-21 complex 190
            
1 1 
ST-21 complex 193
          
1
  
1 
ST-21 complex 262
           
5
 
5 
ST-21 complex 266
           
1 
 
1 
ST-21 complex 536
            
1 1 ST-21 complex 569
            
1 1 
ST-21 complex 806
           
1
 
1 
ST-21 complex 822
           
2 
 
2 
ST-21 complex 1383
  
1
          
1 
ST-22 complex 22
           
6
 
6 
ST-22 complex 567
            
1 1 
ST-42 complex 42
  
1
        
5 4 10
ST-42 complex 447
           
3 
 
3 
ST-42 complex 451
            
2 2 
ST-45 complex 11
 
5
           
5 
ST-45 complex 25
            
2 2 
ST-45 complex 45
 
1 5
    
3
   
23 1 33
ST-45 complex 137
 
1 
        
7 6 
 
14
ST-45 complex 233
           
1 1 2 
ST-45 complex 334
  
1
          
1 
ST-45 complex 418
           
1
 
1 
ST-45 complex 529
            
1 1 
ST-45 complex 538
       
1
    
1 2 
ST-45 complex 583
           
5
 
5 
ST-45 complex 706
          
1
  
1 
ST-45 complex 998
  
1
          
1 
ST-45 complex 1003
       
1
     
1 
ST-45 complex 1025
  
1
          
1 
ST-45 complex 1326
       
1
     
1 
ST-48 complex 38
  
2
          
2 
ST-48 complex 48
           
19 23 42
ST-48 complex 66
           
1 
 
1 
ST-48 complex 205
           
1 
 
1 
ST-48 complex 475
           
7 
 
7 
ST-49 complex 49
           
6 
 
6 
ST-52 complex 52
           
2 5 7 
ST-52 complex 70
            
1 1 
ST-52 complex 161
            
4 4 
ST-52 complex 533
            
1 1 ST-52 complex 775
           
1 
 
1 
ST-61 complex 61
           
10 1 11
ST-61 complex 93
           
1 
 
1 
ST-61 complex 568
            
1 1 
ST-177 complex 144
  
3
          
3 
ST-177 complex 177
 
1 46 2
         
49
ST-177 complex 563
  
2 
          
2 
ST-177 complex 685
  
1 
          
1 
ST-177 complex 1004
  
3 
          
3 
ST-177 complex 1014
  
1 
          
1 
ST-177 complex 1329
   
1
         
1 
ST-177 complex 1381
  
2
          
2 
ST-177 complex 1382
  
2 
          
2 
ST-177 complex 1388
  
2 
          
2 
ST-177 complex 1394
  
3 
          
3 
ST-177 complex 1482
  
1 
          
1 
ST-177 complex 1485
  
1 
          
1 
ST-177 complex 1500
  
1 
          
1 
ST-177 complex 1506
  
1 
          
1 
ST-177 complex 1533
  
1 
          
1 
ST-177 complex 1535
  
1 
          
1 
ST-179 complex 220
  
3 
          
3 
ST-206 complex 46
           
1
 
1 
ST-206 complex 206
           
10
 
10
ST-206 complex 227
            
5 5 
ST-206 complex 227
           
3
 
3 
ST-206 complex 273
           
1 
 
1 
ST-206 complex 572
           
8 
 
8 
ST-257 complex 197
            
2 2 
ST-257 complex 257
  
2
        
47 18 67
ST-257 complex 532
            
2 2 
ST-257 complex 584
           
1
 
1 
ST-257 complex 824
           
4 
 
4 
ST-257 complex 1380
           
1 
 
1 ST-283 complex 267
 
1 1 
        
5 
 
7 
ST-353 complex 5 
           
15 3 18
ST-353 complex 82
           
1 
 
1 
ST-353 complex 353
           
4 
 
4 
ST-353 complex 356
           
1 
 
1 
ST-353 complex 400
           
7 
 
7 
ST-353 complex 524
            
2 2 
ST-353 complex 527
            
2 2 
ST-353 complex 537
            
1 1 
ST-353 complex 581
           
2
 
2 
ST-354 complex 354
           
11 3 14
ST-354 complex 528
            
18 18
ST-362 complex 27
           
1
 
1 
ST-403 complex 270
           
1 
 
1 
ST-403 complex 403
           
1 
 
1 
ST-443 complex 51
           
37 1 38
ST-443 complex 443
           
1 
 
1 
ST-443 complex 1396
           
1 
 
1 
ST-446 complex 446
           
1 
 
1 
ST-446 complex 450
           
2 
 
2 
ST-460 complex 460
           
1 
 
1 
ST-460 complex 535
            
1 1 
ST-460 complex 606
           
1
 
1 
ST-464 complex 364
           
1 
 
1 
ST-464 complex 464
           
3 
 
3 
ST-508 complex 508
           
2 
 
2 
ST-573 complex 325
           
1 
 
1 
ST-573 complex 573
           
4 
 
4 
ST-574 complex 574
  
1
        
27
 
28
ST-574 complex 1599
           
1 
 
1 
ST-607 complex 525
            
6 6 
ST-607 complex 607
           
4
 
4 
ST-658 complex 312
           
1 1 2 
ST-658 complex 523
           
2 7 9 ST-658 complex 658
           
9 
 
9 
ST-658 complex 1395
           
1 
 
1 
ST-658 complex 1398
           
1 
 
1 
ST-661 complex 814
           
1 
 
1 
ST-677 complex 677
 
4 2
      
1
   
7 
ST-677 complex 1024
  
1 
          
1 
ST-677 complex 1534
  
1 
          
1 
ST-682 complex 681
  
1 
          
1 
ST-682 complex 682
  
9 4
         
13
ST-682 complex 686
  
15
          
15
ST-682 complex 687
  
1 
          
1 
ST-682 complex 818
  
11
          
11
ST-682 complex 1019
  
1 
          
1 
ST-682 complex 1020
  
63
          
63
ST-682 complex 1021
  
4 
          
4 
ST-682 complex 1022
  
13
          
13
ST-682 complex 1027
  
13
          
13
ST-682 complex 1385
  
1 
          
1 
ST-682 complex 1386
  
1 
          
1 
ST-682 complex 1387
  
1 
          
1 
ST-682 complex 1390
  
1 
          
1 
ST-682 complex 1391
  
1 
          
1 
ST-682 complex 1392
  
1 
          
1 
ST-682 complex 1503
  
2 
          
2 
ST-682 complex 1505
  
1 
          
1 
ST-682 complex 1507
  
1 
          
1 
ST-682 complex 1542
  
2 
          
2 
ST-682 complex 3068 1
            
1 
ST-692 complex 692
        
5 1 4
  
10
ST-692 complex 699
       
1 1 
 
7 
  
9 
ST-692 complex 707
          
6 
  
6 
ST-692 complex 991
        
13
    
13
ST-692 complex 1278
        
2 
    
2 
ST-692 complex 1280
        
1 
    
1 ST-692 complex 1301
       
1 
     
1 
ST-692 complex 1339
        
2
    
2 
ST-702 complex 702
          
18
  
18
ST-702 complex 703
          
1 
  
1 
ST-702 complex 705
          
1 
  
1 
ST-702 complex 1333
        
1
    
1 
ST-702 complex 1350
        
1 
    
1 
ST-828 complex 825
           
5
 
5 
ST-828 complex 826
           
1 
 
1 
ST-828 complex 827
           
10
 
10
ST-952 complex 1310
       
1
     
1 
ST-1034 complex 694
          
2
  
2 
ST-1034 complex 697
          
1 
  
1 
ST-1034 complex 698
          
1 
  
1 
ST-1034 complex 711
        
1
 
2 
  
3 
ST-1034 complex 788
          
1 
  
1 
ST-1034 complex 977
       
3
  
1 
  
4 
ST-1034 complex 1029
          
1 
  
1 
ST-1034 complex 1033
        
1
 
16
  
17
ST-1034 complex 1034
        
1 
    
1 
ST-1034 complex 1255
     
1
  
13
    
14
ST-1034 complex 1269
       
1 2 
    
3 
ST-1034 complex 1299
        
1 
    
1 
ST-1034 complex 1327
        
1 
    
1 
ST-1034 complex 1335
       
1
     
1 
ST-1034 complex 1354
       
1 
     
1 
ST-1034 complex 1608
          
1
  
1 
ST-1264 complex 1250
         
1
   
1 
ST-1264 complex 1259
         
12
   
12
ST-1264 complex 1264
         
24
   
24
ST-1264 complex 1293
         
1 
   
1 
ST-1264 complex 1320
         
1 
   
1 
ST-1264 complex 1353
         
2 
   
2 
ST-1264 complex 1356
         
2 
   
2 ST-1275 complex 637
      
4 8 
     
12
ST-1275 complex 1223
      
2 28
     
30
ST-1275 complex 1225
       
3 
     
3 
ST-1275 complex 1268
       
5 
     
5 
ST-1275 complex 1274
       
4 
     
4 
ST-1275 complex 1275
       
5 
     
5 
ST-1275 complex 1283
       
2 
     
2 
ST-1275 complex 1292
       
6 
     
6 
ST-1275 complex 1298
       
1 
     
1 
ST-1275 complex 1330
       
1 
     
1 
ST-1275 complex 1334
       
1 
     
1 
ST-1275 complex 1336
       
1 
     
1 
ST-1275 complex 1341
       
2 
     
2 
ST-1275 complex 3047
      
1
      
1 
ST-1275 complex 3048
      
1 
      
1 
ST-1275 complex 3049
      
2 
      
2 
ST-1275 complex 3051
      
1 
      
1 
ST-1275 complex 3060
      
1 
      
1 
ST-1275 complex 3061
      
1 
      
1 
ST-1275 complex 3063
      
1 
      
1 
ST-1275 complex 3064
      
1 
      
1 
ST-1287 complex 1253
    
3 2
       
5 
ST-1287 complex 1287
    
1 2 
 
2
     
5 
ST-1287 complex 1288
     
3 
       
3 
ST-1287 complex 1305
     
1 
       
1 
ST-1287 complex 1312
     
1 
       
1 
ST-1287 complex 1317
    
3
        
3 
ST-1287 complex 1328
    
1 1
       
2 
ST-1287 complex 1345
     
5 
       
5 
ST-1287 complex 1346
     
1 
       
1 
ST-1287 complex 1352
    
5 5 
       
10
ST-1287 complex 1355
     
2 
       
2 
ST-1287 complex 3037
    
6
 
1
      
7 
ST-1287 complex 3039
    
5 
        
5 ST-1287 complex 3040
    
3 
        
3 
ST-1287 complex 3042
    
1 
        
1 
ST-1287 complex 3046
    
1 
        
1 
ST-1287 complex 3052
    
1 
        
1 
ST-1287 complex 3053
    
2 
        
2 
ST-1287 complex 3054
    
1 
        
1 
ST-1287 complex 3056
    
1 
        
1 
ST-1287 complex 3059
    
1 
        
1 
ST-1304 complex 1304
 
5
       
5
   
10
ST-1304 complex 1307
         
1 
   
1 
ST-1304 complex 1315
         
1 
   
1 
ST-1304 complex 1369
         
1 
   
1 
ST-1325 complex 1271
 
1
           
1 
ST-1325 complex 1325
 
2 
       
1
   
3 
ST-1325 complex 1331
 
1 
           
1 
ST-1332 complex 696
        
2
 
9
  
11
ST-1332 complex 994
        
1 
    
1 
ST-1332 complex 1276
        
4 
    
4 
ST-1332 complex 1332
      
1
 
3 
    
4 
ST-1347 complex 1291
         
1
   
1 
ST-1347 complex 1311
         
1 
   
1 
ST-1347 complex 1344
         
1 
   
1 
ST-1347 complex 1347
         
14
   
14
ST-1347 complex 1368
         
1 
   
1 
Unassigned 350
           
1
 
1 
Unassigned 436
  
2
        
3 
 
5 
Unassigned 441
           
1 
 
1 
Unassigned 449
            
1 1 
Unassigned 466
           
2
 
2 
Unassigned 526
            
1 1 
Unassigned 530
            
7 7 
Unassigned 531
           
1 10 11
Unassigned 586
           
1 
 
1 
Unassigned 683
  
14
          
14Unassigned 684
  
1 
          
1 
Unassigned 691
          
5
  
5 
Unassigned 693
        
4
 
9 
  
13
Unassigned 695
          
5 
  
5 
Unassigned 700
       
1
  
8 
  
9 
Unassigned 701
          
8 
  
8 
Unassigned 704
        
2
 
3 
  
5 
Unassigned 708
          
1 
  
1 
Unassigned 709
          
6 
  
6 
Unassigned 710
          
13
  
13
Unassigned 785
          
1 
  
1 
Unassigned 786
          
1 
  
1 
Unassigned 789
          
1 
  
1 
Unassigned 801
           
1
 
1 
Unassigned 821
           
1 
 
1 
Unassigned 992
        
3
    
3 
Unassigned 993
        
2 
 
1
  
3 
Unassigned 995
        
2 
    
2 
Unassigned 996
       
2 7 
    
9 
Unassigned 997
  
2
          
2 
Unassigned 999
  
1 
          
1 
Unassigned 1000
  
1 
          
1 
Unassigned 1002
  
1 
          
1 
Unassigned 1023
  
9 
          
9 
Unassigned 1026
  
1 
          
1 
Unassigned 1028
          
3
  
3 
Unassigned 1030
        
1
 
4 1
 
6 
Unassigned 1031
          
10
  
10
Unassigned 1032
          
2 
  
2 
Unassigned 1080
 
1
         
1
 
2 
Unassigned 1229
 
8 
           
8 
Unassigned 1249
 
2 
           
2 
Unassigned 1252
 
1 
           
1 
Unassigned 1254
 
1 
           
1 Unassigned 1256
       
1 
     
1 
Unassigned 1257
        
1
    
1 
Unassigned 1260
 
9
           
9 
Unassigned 1261
       
1
     
1 
Unassigned 1263
        
1
    
1 
Unassigned 1265
        
1 
    
1 
Unassigned 1266
 
6
           
6 
Unassigned 1267
        
1
    
1 
Unassigned 1277
 
4
           
4 
Unassigned 1279
       
1
     
1 
Unassigned 1285
       
1 
     
1 
Unassigned 1286
 
3
           
3 
Unassigned 1289
       
2
     
2 
Unassigned 1290
 
3
           
3 
Unassigned 1294
        
2
    
2 
Unassigned 1296
         
1
   
1 
Unassigned 1297
 
1
           
1 
Unassigned 1303
 
10
           
10
Unassigned 1308
        
2
    
2 
Unassigned 1313
     
1
       
1 
Unassigned 1314
     
2 
       
2 
Unassigned 1316
 
6
           
6 
Unassigned 1318
         
6
   
6 
Unassigned 1321
     
2
       
2 
Unassigned 1322
       
2
     
2 
Unassigned 1323
         
4
   
4 
Unassigned 1324 1 5
           
6 
Unassigned 1337
 
1 
           
1 
Unassigned 1342 1 12
       
1
   
14
Unassigned 1343
       
1
     
1 
Unassigned 1351
 
3
           
3 
Unassigned 1367
 
5 
           
5 
Unassigned 1384
  
1
          
1 
Unassigned 1389
  
1 
          
1 Unassigned 1397
           
1 
 
1 
Unassigned 1481
  
1
          
1 
Unassigned 1483
  
1 
          
1 
Unassigned 1484
  
1 
          
1 
Unassigned 1486
  
1 
          
1 
Unassigned 1501
  
1 
          
1 
Unassigned 1502
  
1 
          
1 
Unassigned 1504
  
1 
          
1 
Unassigned 1508
  
1 
          
1 
Unassigned 1536
  
1 
          
1 
Unassigned 1537
  
1 
          
1 
Unassigned 1539
  
1 
          
1 
Unassigned 1606
          
3
  
3 
Unassigned 1607
          
1 
  
1 
Unassigned 1609
  
1
          
1 
Unassigned 1612
  
1 
          
1 
Unassigned 1613
  
1 
          
1 
Unassigned 3041
    
1
        
1 
Unassigned 3043
    
1 
        
1 
Unassigned 3044
    
1 
        
1 
Unassigned 3045
    
1 
        
1 
Unassigned 3050
    
3 
        
3 
Unassigned 3055
    
2 
        
2 
Unassigned 3057
    
1 
        
1 
Unassigned 3062
      
1
      
1 
Unassigned 3065
      
1 
      
1 
Unassigned 3066
      
1 
      
1 
Unassigned 3067 1
            
1 
Unassigned 3070
    
1
        
1 
    4 103 285 7 46 29 22 97 85 84 166 470 153 1551
